# Supplementary material for: Antibacterial activity of two newly isolated Bdellovibrio bacteriovorus strains on Salmonella enterica serovars of food safety concern
Source: Microbiol Spectr. 2025 Sep 15;13(10):e00861-25. doi: 10.1128/spectrum.00861-25 (PMC12502522; doi:10.1128/spectrum.00861-25)
Supplement: Table S1 — Genome statistics after the Illumina reads were assembled using the A5-miseq assembler. [file spectrum.00861-25-s0003.xlsx]

## Sheet: Raw data after assembly
Assembled genome statistics of Bdellovibrio bacteriovorus YOA24 and YOA38
File Name	Contigs	Scaffolds	Genome Size	Longest Scaffold	N50	Raw reads	EC Reads	% reads passing EC	Raw nt	EC nt	% nt passing EC	Raw cov	EC cov	Median cov	10th percentile cov	bases >= Q40	% GC	assembler version
YOA24	12	12	3867823	1719840	557286	1535924	1500398	97.69	305937855	262151659	85.69	79.1	67.78	76	54	3866027	50	A5-miseq 20160825
YOA38	12	12	3927390	995764	706837	1506786	1478720	98.14	306290037	269015396	87.83	77.99	68.5	74	54	3926516	50.3	A5-miseq 20160825
